# Supplementary material for: Gymnanthemum koekemoerae (Compositae, Vernonieae), a new species from South Africa
Source: PhytoKeys. 2014 Apr 30;(36):59–65. doi: 10.3897/phytokeys.36.7386 (PMC4023343; doi:10.3897/phytokeys.36.7386)
Supplement: XML Treatment for Gymnanthemum [file phytokeys.36.7386-treatment1.xml]

<!DOCTYPE tp:taxon-treatment
  PUBLIC "-//TaxonX//DTD Taxonomic Treatment Publishing DTD v0 20100105//EN" "tax-treatment-NSO.dtd">
<tp:taxon-treatment xmlns:tp="http://www.plazi.org/taxpub"><tp:treatment-meta><mixed-citation publication-type="journal"><person-group><name><surname>Robinson</surname><given-names>Harold</given-names></name><name><surname>Funk</surname><given-names>Vicki A.</given-names></name></person-group><article-title><italic>Gymnanthemum koekemoerae</italic> (Compositae, Vernonieae), a new species from South Africa</article-title><source>PhytoKeys</source><day>30</day><month>4</month><year>2014</year><volume>2014</volume><issue>36</issue><fpage>59</fpage><lpage>65</lpage><pub-id pub-id-type="doi">10.3897/phytokeys.36.7386</pub-id></mixed-citation></tp:treatment-meta><tp:nomenclature><tp:taxon-name>
                        <tp:taxon-name-part taxon-name-part-type="genus">Gymnanthemum</tp:taxon-name-part>
                        <object-id xmlns:xlink="http://www.w3.org/1999/xlink" xlink:type="simple">http://species-id.net/wiki/Gymnanthemum</object-id>
                    </tp:taxon-name><tp:taxon-authority>Cass.</tp:taxon-authority><tp:nomenclature-citation-list><tp:nomenclature-citation><tp:taxon-name>Gymnanthemum</tp:taxon-name><comment> Bull. Soc. Philom. Paris 1817: 10. 1817. Type: <tp:taxon-name>Gymnanthemum cupulare</tp:taxon-name> Cass. = <italic><tp:taxon-name>Gymnanthemum coloratum</tp:taxon-name></italic> (Willd.) H. Rob. &amp; B. Kahn</comment></tp:nomenclature-citation><tp:nomenclature-citation><tp:taxon-name>Bracheilema</tp:taxon-name><comment> R. Br. ex Salt, Abyss. Append.: 65. 1814, nom. nud.</comment></tp:nomenclature-citation><tp:nomenclature-citation><tp:taxon-name>Decaneurum</tp:taxon-name><comment> DC., Arch. Bot. (Paris) 2: 516. 1833, nom. superfl., type same as <italic><tp:taxon-name>Gymnanthemum</tp:taxon-name></italic>.</comment></tp:nomenclature-citation><tp:nomenclature-citation><tp:taxon-name>Plectreca</tp:taxon-name><comment> Raf., Fl. Tellur. 4: 119. 1838. Type: <italic><tp:taxon-name>Staehelina corymbosa</tp:taxon-name></italic> Thunb.</comment></tp:nomenclature-citation><tp:nomenclature-citation><tp:taxon-name>Keringa</tp:taxon-name><comment> Raf., Sylva Tellur.: 144. 1838. Type: <italic><tp:taxon-name>Vernonia amygdalina</tp:taxon-name></italic> Del.</comment></tp:nomenclature-citation><tp:nomenclature-citation><tp:taxon-name>Cheliusia</tp:taxon-name><comment> Sch. Bip. in Hochstetter, Flora 24(1, Intelligenzbl.): 26. 1841, nom. nud.</comment></tp:nomenclature-citation><tp:nomenclature-citation><tp:taxon-name>Vernonia</tp:taxon-name><comment> subsect. <italic><tp:taxon-name>Urceolata</tp:taxon-name></italic> S.B. Jones, Rhodora 83: 67. 1981. Type: <italic><tp:taxon-name>Vernonia sphaerocalyx</tp:taxon-name></italic> O. Hoffm.</comment></tp:nomenclature-citation></tp:nomenclature-citation-list></tp:nomenclature><tp:treatment-sec sec-type="Remarks"><title>Remarks.</title><p>Shrubs or small trees moderately to densely branching; stems often felted, hairs rarely asymmetrically T-shaped. Leaves alternate; petioles short, winged or elongate; blades membranaceous to rather coriaceous, margins entire to serrate or dentate, upper surfaces essentially glabrous and somewhat glossy to arachnoid tomentose. Inflorescences terminal, densely corymbiform, with small bracteoles; peduncles short; involucral bracts coriaceous, 25–35, 4–5-seriate, inner bracts often deciduous. Florets 3–50; corolla white to violet, anther base broadly tailed, tails often long, apical appendage glabrous; style base without or with scarcely distinct node; style branches with stout, pointed sweeping hairs. Achenes 5–10-costate, raphids short, elongate or not evident; pappus of many rather persistent capillary bristles, often with broadened tips, with outer series of short squamellae. Pollen sublophate. Chromosome number <italic>n</italic> = 10, 20. More than 43 species are found in sub-Saharan Africa, Madagascar, Southern Asia, and also introduced into Brazil.</p><p>The genus <italic><tp:taxon-name>Gymnanthemum</tp:taxon-name></italic> was described by <xref ref-type="bibr" rid="B3">Cassini (1817)</xref>, included in <italic><tp:taxon-name>Vernonia</tp:taxon-name></italic> by <xref ref-type="bibr" rid="B2">Candolle (1836)</xref> and <xref ref-type="bibr" rid="B1">Bentham (1873)</xref> and resurrected by <xref ref-type="bibr" rid="B11">Robinson and Kahn (1986)</xref> and <xref ref-type="bibr" rid="B8">Robinson (1999)</xref>. The generic limits have changed and are now more narrow than in 1999. Currently the genus has nine species in southern Africa (Robinson et al. in prep.), five of which are endemic to South Africa; a key to those is provided here. The four more widespread species are <italic><tp:taxon-name>Gymnanthemum theophrastifolium</tp:taxon-name></italic> (Schweinf. ex Oliv. &amp; Hiern) H. Rob., <italic><tp:taxon-name>Gymnanthemum coloratum</tp:taxon-name></italic> (Willd.) H. Rob. &amp; B. Kahn, <italic><tp:taxon-name>Gymnanthemum amygdalinum</tp:taxon-name></italic> (Del.) Sch. Bip. ex Walp. and <italic><tp:taxon-name>Gymnanthemum myrianthum</tp:taxon-name></italic> (Hook. f.) H. Rob. The still unfinished monograph will cover all species of <tp:taxon-name>Vernonieae</tp:taxon-name> from Southern Africa with descriptions, keys and pollen images (Robinson et al. in prep.).</p><!--PageBreak--></tp:treatment-sec><ref-list><ref id="B3"><mixed-citation xmlns:xlink="http://www.w3.org/1999/xlink" xlink:type="simple"><person-group><name name-style="western"><surname>Cassini</surname><given-names>H</given-names></name></person-group> (<year>1817</year>) <article-title>Aperçu des genres nouveaux formés par M. Henri Cassini dans la famille des Synanthérées.</article-title><source>Bulletin de la Société Philomatique de Paris</source><volume>1817</volume>: <fpage>10</fpage>-<lpage>13</lpage>.</mixed-citation></ref><ref id="B2"><mixed-citation xmlns:xlink="http://www.w3.org/1999/xlink" xlink:type="simple"><person-group><name name-style="western"><surname>Candolle</surname><given-names>AP de</given-names></name></person-group> (<year>1836</year>) <article-title>Genres nouveaux appartenant à la famille des Composées ou Synanthérées. Seconde décade.</article-title><source>Archives de Botanique</source><volume>2</volume>: <fpage>514</fpage>-<lpage>519</lpage>.</mixed-citation></ref><ref id="B1"><mixed-citation xmlns:xlink="http://www.w3.org/1999/xlink" xlink:type="simple"><person-group><name name-style="western"><surname>Bentham</surname><given-names>G</given-names></name></person-group> (<year>1873</year>) <chapter-title>Ordo Compositae</chapter-title>. In: <person-group><name name-style="western"><surname>Bentham</surname><given-names>G</given-names></name><name name-style="western"><surname>Hooker</surname><given-names>JD</given-names></name></person-group>. <source>Genera plantarum</source>, <volume>vol. 2</volume>(<issue>1</issue>). <publisher-name>Lovell Reeve &amp; Co.</publisher-name>, <publisher-loc>London</publisher-loc>, <fpage>163</fpage>–<lpage>533</lpage>.</mixed-citation></ref><ref id="B11"><mixed-citation xmlns:xlink="http://www.w3.org/1999/xlink" xlink:type="simple"><person-group><name name-style="western"><surname>Robinson</surname><given-names>H</given-names></name><name name-style="western"><surname>Kahn</surname><given-names>B</given-names></name></person-group> (<year>1986</year>) <article-title>Trinervate leaves, yellow flowers, tailed anthers, and pollen variation in <italic>Distephanus</italic> Cassini (Vernonieae: Asteraceae).</article-title><source>Proceedings of the Biological Society of Washington</source><volume>99</volume>: <fpage>493</fpage>-<lpage>501</lpage>. doi: <ext-link ext-link-type="doi" xlink:href="10.1098/rspb.1986.0036" xlink:type="simple">10.1098/rspb.1986.0036</ext-link></mixed-citation></ref><ref id="B8"><mixed-citation xmlns:xlink="http://www.w3.org/1999/xlink" xlink:type="simple"><person-group><name name-style="western"><surname>Robinson</surname><given-names>H</given-names></name></person-group> (<year>1999</year>) <article-title>Revisions in paleotropical Vernonieae (Asteraceae).</article-title><source>Proceedings of the Biological Society of Washington</source><volume>112</volume>(<issue>1</issue>): <fpage>220</fpage>-<lpage>247</lpage>.</mixed-citation></ref></ref-list></tp:taxon-treatment>
